# Supplementary material for: A new species of Austrodecus Hodgson, 1907 (Arthropoda, Pycnogonida, Austrodecidae) from the Southwest Indian Ridge
Source: Zookeys. 2013 Nov 13;(349):73–9. doi: 10.3897/zookeys.349.6170 (PMC3837406; doi:10.3897/zookeys.349.6170)
Supplement: XML Treatment for Austrodecus bamberi [file zookeys.349.6170-treatment1.xml]

<!DOCTYPE tp:taxon-treatment
  PUBLIC "-//TaxonX//DTD Taxonomic Treatment Publishing DTD v0 20100105//EN" "tax-treatment-NSO.dtd">
<tp:taxon-treatment xmlns:tp="http://www.plazi.org/taxpub"><tp:treatment-meta><mixed-citation publication-type="journal"><person-group><name><surname>Wang</surname><given-names>Jian-Jia</given-names></name><name><surname>Huang</surname><given-names>Ding-Yong</given-names></name><name><surname>Lin</surname><given-names>Rong-Cheng</given-names></name><name><surname>Zheng</surname><given-names>Xin-Qing</given-names></name></person-group><article-title>A new species of <italic>Austrodecus</italic> Hodgson, 1907 (Arthropoda, Pycnogonida, Austrodecidae) from the Southwest Indian Ridge</article-title><source>Zookeys</source><day>13</day><month>11</month><year>2013</year><volume>2013</volume><issue>349</issue><fpage>73</fpage><lpage>79</lpage><pub-id pub-id-type="doi">10.3897/zookeys.349.6170</pub-id></mixed-citation></tp:treatment-meta><tp:nomenclature><tp:taxon-name>
                            <tp:taxon-name-part taxon-name-part-type="genus">Austrodecus</tp:taxon-name-part>
                            <tp:taxon-name-part taxon-name-part-type="subspecies">bamberi</tp:taxon-name-part>
                            <object-id xmlns:xlink="http://www.w3.org/1999/xlink" content-type="zoobank" xlink:type="simple">http://zoobank.org/2DEE9D65-4F7A-487C-8BA6-1EFE8EB1EE7E</object-id>
                            <object-id xmlns:xlink="http://www.w3.org/1999/xlink" xlink:type="simple">http://species-id.net/wiki/Austrodecus_bamberi</object-id>
                        </tp:taxon-name><tp:taxon-status xmlns:xlink="http://www.w3.org/1999/xlink" xlink:type="simple">sp. n.</tp:taxon-status><xref ref-type="fig" rid="F1">Figs 1</xref><xref ref-type="fig" rid="F2">, 2</xref></tp:nomenclature><tp:treatment-sec sec-type="Material examined"><title>Material examined.</title><p>one male, holotype (TVG0201), DY115-20VII Station 2, SWI, <named-content xmlns:xlink="http://www.w3.org/1999/xlink" content-type="dwc:verbatimCoordinates" xlink:type="simple">37.4654°S, 51.7213°E</named-content>, 1307 m depth, TVG, 4th February 2009.</p><fig id="F1" position="float" orientation="portrait"><label>Figure 1.</label><caption><p><italic><tp:taxon-name>Austrodec us bamberi</tp:taxon-name></italic> sp. n., TVG0201, male holotype: <bold>A</bold> trunk, lateral view <bold>B</bold> trunk, dorsal view <bold>C</bold> palp <bold>D</bold> terminal articles of palp, enlarged <bold>E</bold> oviger <bold>F</bold> leg 1 <bold>G</bold> cement gland tube of leg 1, enlarged <bold>H</bold> tarsus, propodus, and claws of leg 1, enlarged <bold>I</bold> leg 3 <bold>J</bold> cement gland tube of leg 3, enlarged <bold>K</bold> propodus, and claws of leg 3, enlarged. Scale bars (<bold>A, B, F, I</bold> = 1.0 mm; <bold>C</bold> = 0.5 mm; <bold>D, E, H, K</bold> = 0.25 mm).</p></caption><graphic xmlns:xlink="http://www.w3.org/1999/xlink" xlink:href="ZooKeys-349-073-g001.jpg" position="float" orientation="portrait" xlink:type="simple"/></fig></tp:treatment-sec><tp:treatment-sec sec-type="Diagnosis"><title>Diagnosis.</title><p>Trunk with four dorsomedian tubercles, moderately tall. All first coxae with slender dorsodistal tubercles, from anterior to posterior in formula 2: 2: 2: 1. The anterior tubercle on the first coxa of first leg is shorter than others. Cement gland dome-shaped, placed dorsally at centre of femur, on all legs. Legs with long dorsodistal spine on each major article.</p></tp:treatment-sec><tp:treatment-sec sec-type="Description of the holotype (male)"><title>Description of the holotype (male).</title><p>Size moderately large for genus; leg span 6.68 mm. Trunk slender, with many tiny papillae, completely segmented, dorsal segmentation lines raised, swollen, with four dorsomedian tubercles, moderately tall. Lateral processes separated by at least their own diameters, with tiny dorsodistal papillae. Ocular tubercle long, directed obliquely forward, slender, armed with short tubercles, without obvious eyes, tip weakly bifurcate. Proboscis typical, slender, longer than trunk length, distal part down-curved, with about 40 annulations, base swollen. Abdomen with tiny dorsal papillae, horizontal, extending to third coxae of fourth pair of legs.</p><p>Palps six-articled. First article broad, without spines or setae. Second article longest, with few short seta and spines. Articulation lines between second, third and fourth articles indistinct. Second to fourth articles with thorn-like tubercles on dorsal surfaces. Fourth article almost half length of second article, bearing four inwardly-curved spines, armed with seta. Distal two articles short, terminal article synaxial to penultimate article, both armed with fields of ventral and distal setae mostly little longer than their article diameter.</p><p>Ovigers small, four-articled. First to third articles with 1 or 2 setae. Fourth article longest, bearing several ventral and distal setae.</p><p>Legs slender, with tiny papillae and thorn-like tubercles. Major articles with long dorsodistal spine. First coxae with tall slender tubercles bearing short thorn-like tubercles and short seta, from anterior to posterior in formula 2: 2: 2: 1. Anterior tubercle on first coxa of first leg shorter than others. Second coxae longest, distally swollen, with short ventral seta and distal spines. Third coxae short, with low tubercle. Femur the longest article, with few short setae and spines. Cement glands dome-shaped, endal at <!--PageBreak--><!--PageBreak-->centre of femur, on all legs. Spines on tibiae, tarsus and propodus decreasing in number from anterior to posterior legs. First tibiae longer than second, with fewer ventral spines. Tarsus with ventral spines, 9 on first, 7 on second, 3 on third and fourth pair. Propodus moderately curved, with 3 distal spines and 3-5 long dorsal spines (5 on first, 4 on second, 3 on third and fourth), single row of sole spines (19 on first, 13 on second, 10 on third and fourth). Main claw strong, two tiny auxiliary claws little longer than diameter of main claw.</p><p>Female and juvenile are unknown.</p><!--PageBreak--><p><italic>Measurements of holotype in mm</italic>: Trunk length (from chelifore insertion to tip of 4th lateral processes), 1.29; width across 2nd lateral processes, 0.71; proboscis length, 1.35; ocular tubercle, 0.88; abdomen, 0.47.</p><p>Length of palp articles 1 to 6 respectively: 0.06;0.73; 0.11; 0.40;0.04;0.06.</p><p>Length of oviger articles 1 to 4 respectively: 0.04; 0.07; 0.02; 0.11.</p><p>Third leg, coxa 1, 0.15; coxa 2, 0.23; coxa 3, 0.11; femur, 0.67; tibia 1, 0.56; tibia 2, 0.54; tarsus, 0.04; propodus, 0.39; claw, 0.12; auxiliary claw, 0.036.</p><p>Measurements of first leg: coxa 1, 0.14; coxa 2, 0.28; coxa 3, 0.19; femur, 0.80; tibia 1, 0.76; tibia 2, 0.65; tarsus, 0.06; propodus, 0.36; claw, 0.12; auxiliary claw, 0.029.</p><fig id="F2" position="float" orientation="portrait"><label>Figure 2.</label><caption><p><italic><tp:taxon-name>Austrodecus bamberi</tp:taxon-name></italic> sp. n. male holotype. Photograph from dorsal view.</p></caption><graphic xmlns:xlink="http://www.w3.org/1999/xlink" xlink:href="ZooKeys-349-073-g002.jpg" position="float" orientation="portrait" xlink:type="simple"/></fig></tp:treatment-sec><tp:treatment-sec sec-type="Etymology"><title>Etymology.</title><p>This species is dedicated to Dr. Roger N. Bamber in recognition of his excellent work on the all world’s <tp:taxon-name>Pycnogonida</tp:taxon-name>.</p></tp:treatment-sec><tp:treatment-sec sec-type="Remarks"><title>Remarks.</title><p>This species belongs to the <italic><tp:taxon-name>Austrodecus tristanense</tp:taxon-name></italic> section <italic>sensu</italic> <xref ref-type="bibr" rid="B11">Stock (1957)</xref> which is characterised by 4-articled ovigers and the present of auxiliary claws. Four species are assigned to this section (<italic><tp:taxon-name>Austrodecus tristanense</tp:taxon-name></italic> Stock, 1955, <italic><tp:taxon-name>Austrodecus goughense</tp:taxon-name></italic> Stock, 1957, <italic><tp:taxon-name>Austrodecus elegans</tp:taxon-name></italic> Stock, 1957 and <italic><tp:taxon-name>Austrodecus calvum</tp:taxon-name></italic> Stock, 1991, see <xref ref-type="bibr" rid="B7">Child 1994</xref>). Three species possess mid-dorsal trunk tubercles. Of these, <italic><tp:taxon-name>Austrodecus bamberi</tp:taxon-name></italic> sp. n. is most like <italic><tp:taxon-name>Austrodecus calvum</tp:taxon-name></italic> and <italic><tp:taxon-name>Austrodecus elegans</tp:taxon-name></italic> with which it shares the widely-spaced lateral processes however <italic><tp:taxon-name>Austrodecus calvum</tp:taxon-name></italic> does not possess mid-dorsal processes and further differs in the ratio of the lateral tubercles. Using the keys provided by <xref ref-type="bibr" rid="B5">Bamber and Thurston (1993)</xref> and <xref ref-type="bibr" rid="B7">Child (1994)</xref> <italic><tp:taxon-name>Austrodecus bamberi</tp:taxon-name></italic> keys out to <italic><tp:taxon-name>Austrodecus elegans</tp:taxon-name></italic> but these species are readily distinguished by the number and length of tubercles on first coxae and the much lower mid-dorsal trunk tubercles of <italic><tp:taxon-name>Austrodecus elegans</tp:taxon-name></italic>.</p><p>Deep-sea pycnogonids occasionally occurred in the vicinity of hydrothermal vents and deep-sea ridges, however <italic><tp:taxon-name>Sericosura</tp:taxon-name></italic> is the only obligate vent-associated pycnogonid genus (<xref ref-type="bibr" rid="B3">Bamber 2009</xref>). <italic><tp:taxon-name>Austrodecus bamberi</tp:taxon-name></italic> was obtained on the top of ridge, close to the hydrothermal field but without evidence any obligate association. White sediment and a small amount of basalt accompanied the specimen in the TV-grab. The specimen was recovered by washing the sediment through a sieve. Corals attached to the basalt, gastropods and one squat lobster (<italic><tp:taxon-name>Heteronida</tp:taxon-name></italic> sp.) were also recovered from the same sample.</p><p>The sea floor appears to be predominantly composed of soft sediment.</p></tp:treatment-sec><ref-list><ref id="B11"><mixed-citation xmlns:xlink="http://www.w3.org/1999/xlink" xlink:type="simple"><person-group><name name-style="western"><surname>Stock</surname><given-names>JH</given-names></name></person-group> (<year>1957</year>) <article-title>The pycnogonid family Austrodecidae.</article-title><source>Beaufortia</source><volume>6</volume>(<issue>68</issue>): <fpage>1</fpage>-<lpage>81</lpage>.</mixed-citation></ref><ref id="B7"><mixed-citation xmlns:xlink="http://www.w3.org/1999/xlink" xlink:type="simple"><person-group><name name-style="western"><surname>Child</surname><given-names>CA</given-names></name></person-group> (<year>1994</year>) <article-title>Antarctic and Subantarctic Pycnogonida: I, Ammotheidae and II, Austrodecidae.</article-title> In: <person-group><name name-style="western"><surname>Cairns</surname><given-names>SD</given-names></name></person-group> (<role>Ed</role>)  <issue-title>Biology of the Antarctic Seas XXIII.</issue-title><source>Antarctic Research Series</source><volume>63</volume>: <fpage>1</fpage>–<lpage>99</lpage>.</mixed-citation></ref><ref id="B5"><mixed-citation xmlns:xlink="http://www.w3.org/1999/xlink" xlink:type="simple"><person-group><name name-style="western"><surname>Bamber</surname><given-names>RN</given-names></name><name name-style="western"><surname>Thurston</surname><given-names>MH</given-names></name></person-group> (<year>1993</year>) <article-title>Deep water pycnogonids of the Cape Verde slope.</article-title><source>Journal Marine Biology Association UK</source><volume>73</volume>: <fpage>837</fpage>-<lpage>837</lpage>. doi: <ext-link ext-link-type="uri" xlink:href="http://dx.doi.org/10.1017/S0025315400034767" xlink:type="simple">10.1017/S0025315400034767</ext-link></mixed-citation></ref><ref id="B3"><mixed-citation xmlns:xlink="http://www.w3.org/1999/xlink" xlink:type="simple"><person-group><name name-style="western"><surname>Bamber</surname><given-names>RN</given-names></name></person-group> (<year>2009</year>) <article-title>Two new species of Sericosura Fry &amp; Hedgpeth, 1969 (Arthropoda: Pycnogonida: Ammotheidae), and a reassessment of the genus.</article-title><source>Zootaxa</source><volume>2140</volume>: <fpage>56</fpage>-<lpage>68</lpage>.</mixed-citation></ref></ref-list></tp:taxon-treatment>
